# Supplementary material for: Cannflavins A and B with Anti-Ferroptosis, Anti-Glycation, and Antioxidant Activities Protect Human Keratinocytes in a Cell Death Model with Erastin and Reactive Carbonyl Species
Source: Nutrients. 2023 Oct 27;15(21):4565. doi: 10.3390/nu15214565 (PMC10650133; doi:10.3390/nu15214565)
Supplement: Supplementary file 1 [file nutrients-15-04565-s001.zip]

Archive with 1 entries (1 files):
- nutrients-2647956-supplementary.pdf
